# Supplementary material for: Usability of Mobile Solutions Intended for Diagnostic Images—A Systematic Review
Source: Healthcare (Basel). 2022 Oct 15;10(10):2040. doi: 10.3390/healthcare10102040 (PMC9602351; doi:10.3390/healthcare10102040)
Supplement: Supplementary file 1 [file healthcare-10-02040-s001.zip]

Archive with 2 entries (2 files):
- S1_ PRISMA 2020 Checklist.pdf
- S2_ Articles database.xlsx
