# Supplementary material for: Usability of Mobile Solutions Intended for Diagnostic Images—A Systematic Review
Source: Healthcare (Basel). 2022 Oct 15;10(10):2040. doi: 10.3390/healthcare10102040 (PMC9602351; doi:10.3390/healthcare10102040)
Supplement: Supplementary file 1 [file healthcare-10-02040-s001.zip › S2_ Articles database.xlsx]

## Sheet: Arkusz1
Autors	Link	Title	Publication date	App name	Device/OS	Zastosowanie kliniczne	Powiązane funkcje	PACS (czy był wspominany)	prosepektywne/retrospektywne	ilosc osob ktore wziely udzial w badaniu	ilość badan ktore byly wziete pod uwage/liczba data setów	.
Özkan S; Mellema JJ; Ring D; Chen NC;	https://www.ncbi.nlm.nih.gov/pmc/articles/PMC5712397/	Interobserver Variability of Radiographic Assessment Using a Mobile Messaging Application as a Teleconsultation Tool.	2017-09-01	osirix ale na kompa, whatsapp, aparat	iPhone 6/iOS; MacBook Pro Retina/MacOS	TRUE		FALSE
Borgbjerg J	https://onlinelibrary.wiley.com/doi/full/10.1002/ca.23712	Web-based imaging viewer for real-color volumetric reconstruction of human visible project and DICOM datasets.	2021-04-01	Mulrecon color (przeglądarka)	obojętno	FALSE		FALSE	retrospektywne
Choudhri AF; Carr TM 3rd; Ho CP; Stone JR; Gay SB; Lambert DL;	https://www.ncbi.nlm.nih.gov/pmc/articles/PMC3389087/	Handheld device review of abdominal CT for the evaluation of acute appendicitis.	2012-08-01	osirix mobile	iPhone 3G/iOS	TRUE		TRUE
Choudhri AF; Norton PT; Carr TM 3rd; Stone JR; Hagspiel KD; Dake MD;	https://link.springer.com/article/10.1007/s10140-013-1118-8	Diagnostyka i planowanie leczenia ostrych stanów nagłych aorty za pomocą podręcznej przeglądarki DICOM.	2013-08-01	osirix mobile	iPhone 3G/iOS	TRUE		TRUE	prospektywne	3	15
Kammerer FJ; Hammon M; Schlechtweg PM; Uder M; Schwab SA;	https://opus4.kobv.de/opus4-fau/frontdoor/deliver/index/docId/8184/file/Kammerer_a_web_based.pdf	A web based cross-platform application for teleconsultation in radiology.	2015-09-01	przeglądarka internetowa (niesprecyzowane)	w artykule jest na iphonie ale to chyba nie ma znaczenia. (chyba - praktycznie na pewno)	FALSE		TRUE	retrospektywne		258
De Maio P; White LM; Bleakney R; Menezes RJ; Theodoropoulos J;	https://it.art1lib.com/book/38887708/c6fcbb	Diagnostic accuracy of an iPhone DICOM viewer for the interpretation of magnetic resonance imaging of the knee.	2014-07-01	osirix mobile/Film Workstation software version 3.0	iPhone 3GS/ios; Z800 Worksta- tion/Windows XP	TRUE		TRUE	prospektywne	2	50
Abboud S; Weiss F; Siegel E; Jeudy J;	https://www.clinicalkey.com/#!/content/playContent/1-s2.0-S1546144012004383?returnurl=https:%2F%2Flinkinghub.elsevier.com%2Fretrieve%2Fpii%2FS1546144012004383%3Fshowall%3Dtrue&referrer=https:%2F%2Fpubmed.ncbi.nlm.nih.gov%2F	TB or Not TB: interreader and intrareader variability in screening diagnosis on an iPad versus a traditional display.	2013-01-01	osirix mobile	iPad 2/iOS	TRUE		TRUE	prospektywne	5	240
Choi HJ; Lee JH; Kang BS;	[PDF] https://www.researchgate.net/publication/51783273_Remote_CT_reading_using_an_ultramobile_PC_and_web-based_remote_viewing_over_a_wireless_network	Remote CT reading using an ultramobile PC and web-based remote viewing over a wireless network.	2012-01-01	przeglądarka internetowa (niesprecyzowane)	Viliv S5/windows XP	TRUE		FALSE
Carrasco A; Jalali E; Dhingra A; Lurie A; Yadav S; Tadinada A;	https://journals.lww.com/implantdent/Fulltext/2017/06000/Analyzing_Dental_Implant_Sites_From_Cone_Beam.12.aspx	Analyzing Dental Implant Sites From Cone Beam Computed Tomography Scans on a Tablet Computer: A Comparative Study Between iPad and 3 Display Systems.	2017-06-01	osirix mobile	MacBook Pro/MacOS; iPad 4/iOS	FALSE	uzywanie tego urzadzenia i programu zamiast standardowo kompa jest porownywalne.	TRUE	pro	2	32
Maglogiannis I; Doukas C; Kormentzas G; Pliakas T;	https://pubmed.ncbi.nlm.nih.gov/19586812/	Wavelet-based compression with ROI coding support for mobile access to DICOM images over heterogeneous radio networks.	2009-07-01	?	?, chyba jakies znowu komputery albo palmtopiki	FALSE	jezeli sie zalogujemy to chyba bedzie mozna przeczytac https://ieeexplore.ieee.org/document/5156200 ale nie wydaje mi sie ze wgl art z 2009 nam sie przyda, plus no nie jest na temat chyba	FALSE
Vetter S.Y. et. al.	https://www.ncbi.nlm.nih.gov/pmc/articles/PMC5788817/	Tablets for Image Review and Communication in Daily Routine of Orthopedic Surgeons—An Evaluation Study	2018-01-01	mRay	Apple iPad mini 2 / ios	TRUE		TRUE	pro	10	mniej niz 25 na dzien czyli chuj wie ile	.
Saikaew K.R. et. al.	https://gear.kku.ac.th/~krunapon/research/pub/ctservices-srii-2012.pdf	CT image management and communication services	2012-01-01	The REST API, web application and iPad application	Apple iPad	FALSE		TRUE
Choudhri A.F. et. al.	https://www.ncbi.nlm.nih.gov/pmc/articles/PMC3056977/	Initial experience with a handheld device digital imaging and communications in medicine viewer: Osirix mobile on the iphone	2011-01-01	OsiriX mobile	iPhone, iPod touch / ios	FALSE		TRUE
Guswantoro T. et. al.	http://repository.uki.ac.id/2904/1/MobileTeleradiology.pdf	Mobile Teleradiology Simulation Using Dicom Files Reader Application on Android Smartphones	2019-01-01	Dcom file by using the DroidRender	android	FALSE		FALSE	retro
Liu LJ et. al.	https://ieeexplore.ieee.org/document/8589293	MobMivs: Implementing an Efficient Medical Image Visualization System for Mobile Telemedicine	2018-01-01			FALSE		FALSE
Jenei C et. al.	https://www.cinc.org/archives/2013/pdf/0975.pdf	Webbase Online Consulting System for Quasi Real Time Consultations of Cardiac Images	2013-01-01	OCS, http://ocs.debkard.hu/	laptop, personal digital assistants (PDA), tablets and smartphones	FALSE		TRUE	retro
Documet J et. al.	https://www.spiedigitallibrary.org/conference-proceedings-of-spie/6516/1/A-PDA-study-management-tool-SMT-utilizing-wireless-broadband-and/10.1117/12.710651.short	A PDA study management tool (SMT) utilizing wireless broadband and full DICOM viewing capability	2007-01-01			FALSE		FALSE
Nakata N et. al.	https://www.sciencedirect.com/science/article/pii/S0531513105005881	DICOM Wiki: Web-based collaboration and knowledge database system for radiologists	2005-01-01	DICOM Wiki [zdublowane, to samo co 21.]	Palm OS PDA, Sony C1 VAIO Picturebook, Sharp Linux Zaurus SL-C760, Toshiba e830 / Linux	TRUE	właściwie to samo co w artykule we wierszu 21 xDDD	TRUE
Parikh A et. al.	https://dreampacs.com/Uploads/Documents/94180F.pdf	PACS on Mobile Devices	2015-01-01	web-browser DICOM viewer (Chrome, Safari, Firefox etc.)		FALSE		TRUE
Nakata N et. al.	https://www.sciencedirect.com/science/article/pii/S0531513104005540	q	2004-01-01	Wiki-based web-browser DICOM viewer	bezprzewodowe urządzenia PDA, laptopy	FALSE	kompleksowe funkcje serwera: sieć wiki, baza danych SQL, blok komunikatów serwera (SMB)	TRUE
						FALSE
						FALSE
						FALSE
						FALSE
						FALSE
						FALSE
						FALSE
						FALSE
						FALSE
						FALSE
						FALSE
						FALSE
						FALSE
						FALSE
						FALSE
						FALSE
